# Supplementary material for: Clinically relevant sequence types of carbapenemase-producing Escherichia coli and Klebsiella pneumoniae detected in Finnish wastewater in 2021–2022
Source: Antimicrob Resist Infect Control. 2024 Jan 30;13:14. doi: 10.1186/s13756-024-01370-z (PMC10829384; doi:10.1186/s13756-024-01370-z)
Supplement: Supplementary file 1 — Additional file 1. Accession numbers for a study deposited in the European Nucleotide Archive (ENA) at EMBL-EBI under accession number PRJEB64775 (https://www.ebi.ac.uk/ena/browser/view/PRJEB64775) and sequencing statistics for whole genome sequenced isolates of Escherichia coli (n = 26) and Klebsiella pneumoniae (n = 25) from 10 wastewater treatment plants across Finland in 2021–2022. [file 13756_2024_1370_MOESM1_ESM.xlsx]

## Sheet: Sheet1
Additional file 1. Accession numbers for a study deposited in the European Nucleotide Archive (ENA) at EMBL-EBI under accession number PRJEB64775 (https://www.ebi.ac.uk/ena/browser/view/PRJEB64775) and sequencing statistics for whole genome sequenced isolates of Escherichia coli (n=26) and Klebsiella pneumoniae (n=25) from 10 wastewater treatment plants across Finland in 2021-2022
		Accession numbers		Sequencing statistics (Assembled)
Species	Isolate	Accession number	BioSample	Contig Count	N50	Read Count	Assembly Base Count	Average Contig Length	Average Coverage
Escherichia coli	E2	ERS16222072	SAMEA114236633	222	111106	5545304	5250634	23651	157
Escherichia coli	E3	ERS16222073	SAMEA114236634	116	196869	5558968	5150811	44403	161
Escherichia coli	E4	ERS16222074	SAMEA114236635	268	82700	5562326	5067960	18910	163
Escherichia coli	E5	ERS16222075	SAMEA114236636	105	186951	5560165	5110020	48666	162
Escherichia coli	E6	ERS16222076	SAMEA114236637	128	179404	5547507	5158856	40303	160
Escherichia coli	E8	ERS16222077	SAMEA114236638	214	73002	5509506	5208603	24339	158
Escherichia coli	E11	ERS16222078	SAMEA114236638	233	139769	5558022	5552372	23829	149
Escherichia coli	E12	ERS16222079	SAMEA114236640	140	191009	5567107	4849330	34638	171
Escherichia coli	E13	ERS16222080	SAMEA114236641	194	134252	5563584	5267049	27149	157
Escherichia coli	E14	ERS16222081	SAMEA114236642	179	89445	5552989	5008781	27982	165
Escherichia coli	E15	ERS16222082	SAMEA114236643	214	78187	5514165	5208277	24337	158
Escherichia coli	E17	ERS16222083	SAMEA114236644	291	90894	5538856	5073200	17433	162
Escherichia coli	E19	ERS16222084	SAMEA114236645	204	88117	5566457	5280295	25883	156
Escherichia coli	E21	ERS16222085	SAMEA114236646	165	113242	5562925	5058013	30654	164
Escherichia coli	E23	ERS16222086	SAMEA114236647	231	96566	5551344	5431767	23514	151
Escherichia coli	E26	ERS16222087	SAMEA114236648	204	123426	5543860	5141744	25204	160
Escherichia coli	E33	ERS16222088	SAMEA114236649	196	139790	4158686	5148981	26270	120
Escherichia coli	E35	ERS16222089	SAMEA114236650	206	123426	5558912	5111753	24814	162
Escherichia coli	E37	ERS16222090	SAMEA114236651	207	105608	5554718	4953231	23928	167
Escherichia coli	E41	ERS16222091	SAMEA114236652	196	84043	5564294	4683269	23894	176
Escherichia coli	E43	ERS16222092	SAMEA114236653	154	139769	5556761	5039443	32723	164
Escherichia coli	E45	ERS16222093	SAMEA114236654	178	139570	5554239	5189147	29152	159
Escherichia coli	E46	ERS16222094	SAMEA114236655	113	150512	5537011	4608165	40780	179
Escherichia coli	E47	ERS16222095	SAMEA114236656	233	90108	5542939	5248711	22526	157
Escherichia coli	E48	ERS16222096	SAMEA114236657	218	77658	5561666	4813334	22079	171
Escherichia coli	E50	ERS16222097	SAMEA114236658	284	106190	5536277	4988649	17565	164
Klebsiella pneumoniae	K1	ERS16222098	SAMEA114236659	321	100370	6253308	5797367	18060	160
Klebsiella pneumoniae	K2	ERS16222099	SAMEA114236660	115	209056	6266070	5324971	46304	175
Klebsiella pneumoniae	K3	ERS16222100	SAMEA114236661	302	100370	6220199	5555062	18394	165
Klebsiella pneumoniae	K4	ERS16222101	SAMEA114236662	93	165639	6306280	5243432	56380	179
Klebsiella pneumoniae	K5	ERS16222102	SAMEA114236663	255	137355	6269554	5906758	23163	157
Klebsiella pneumoniae	K9	ERS16222103	SAMEA114236664	139	186205	6241554	5592220	40231	166
Klebsiella pneumoniae	K11	ERS16222104	SAMEA114236665	337	90524	6237483	5868022	17412	157
Klebsiella pneumoniae	K14	ERS16222105	SAMEA114236666	251	193643	6253706	5842110	23275	159
Klebsiella pneumoniae	K15	ERS16222106	SAMEA114236667	94	170291	6288689	5541248	58949	169
Klebsiella pneumoniae	K19	ERS16222107	SAMEA114236668	213	161020	6244761	5553859	26074	167
Klebsiella pneumoniae	K20	ERS16222108	SAMEA114236669	92	168121	6282969	5363991	58304	175
Klebsiella pneumoniae	K21	ERS16222109	SAMEA114236670	173	157431	6284962	5650522	32661	166
Klebsiella pneumoniae	K23	ERS16222110	SAMEA114236671	268	160886	6264114	6094346	22740	152
Klebsiella pneumoniae	K25	ERS16222111	SAMEA114236672	218	95497	6266912	5736095	26312	161
Klebsiella pneumoniae	K26	ERS16222112	SAMEA114236673	206	127616	6255791	5890190	28593	158
Klebsiella pneumoniae	K27	ERS16222113	SAMEA114236674	122	197714	6278576	5352563	43873	174
Klebsiella pneumoniae	K28	ERS16222114	SAMEA114236675	332	108967	6232498	5552768	16725	165
Klebsiella pneumoniae	K31	ERS16222115	SAMEA114236676	253	193644	6244395	5840655	23085	158
Klebsiella pneumoniae	K32	ERS16222116	SAMEA114236677	188	170291	6256728	5559188	29570	168
Klebsiella pneumoniae	K33	ERS16222117	SAMEA114236678	235	130480	6269955	5797250	24669	160
Klebsiella pneumoniae	K35	ERS16222118	SAMEA114236679	228	161020	6248488	5801836	25446	160
Klebsiella pneumoniae	K39	ERS16222119	SAMEA114236680	77	228142	6292525	5484303	71224	171
Klebsiella pneumoniae	K42	ERS16222120	SAMEA114236681	338	100370	6225014	5555438	16436	164
Klebsiella pneumoniae	K43	ERS16222121	SAMEA114236682	123	160206	6259616	5578003	45349	167
Klebsiella pneumoniae	K44	ERS16222122	SAMEA114236683	220	129648	6272171	5859665	26634	158
