# Supplementary material for: Clinically relevant sequence types of carbapenemase-producing Escherichia coli and Klebsiella pneumoniae detected in Finnish wastewater in 2021–2022
Source: Antimicrob Resist Infect Control. 2024 Jan 30;13:14. doi: 10.1186/s13756-024-01370-z (PMC10829384; doi:10.1186/s13756-024-01370-z)
Supplement: Supplementary file 2 — Additional file 2. Additional bacterial species (n = 52) isolated from community wastewater influent samples using ChromAgar mSuperCARBA. Bacterial species were identified using MALDI-TOF MS. [file 13756_2024_1370_MOESM2_ESM.xlsx]

## Sheet: Sheet1
Additional file 2. Additional bacterial species (n=52) isolated from community wastewater influent samples using ChromAgar mSuperCARBA. Bacterial species were identified using MALDI-TOF MS.
Acinetobacter baumannii
Acinetobacter calcoaceticus
Acinetobacter lactucae
Acinetobacter nosocomialis
Acinetobacter pittii
Acinetobacter soli
Aeromonas bestiarum
Aeromonas caviae
Aeromonas eucrenophila
Aeromonas hydrophila
Aeromonas media
Aeromonas molloscorum
Aeromonas popoffii
Aeromonas salmonicida
Aeromonas veronii
Citrobacter braakii
Citrobacter farmeri
Citrobacter freundii
Enterobacter asburiae
Enterobacter bugandensis
Enterobacter cloacae
Enterobacter kobei
Enterobacter ludwigii
Enterococcus faecium
Klebsiella aerogenes
Klebsiella oxytoca
Klebsiella variicola
Kluyvera ascorbata
Kluyvera cryocrescens
Kluyvera georgiana
Pandoraea sp.
Pseudomonas alcaligenes
Pseudomonas citronellolis
Pseudomonas fragi
Pseudomonas fulva
Pseudomonas guariconensis
Pseudomonas japonica
Pseudomonas kilonensis
Pseudomonas mendocina
Pseudomonas monteilii
Pseudomonas mosselii
Pseudomonas nitroreducens
Pseudomonas plecoglossicida
Pseudomonas putida
Pseudomonas putida group
Pseudomonas sp.
Pseudomonas viridiflava
Raoultella ornithinolytica
Raoultella planticola
Serratia marcescens
Serratia ureilytica
Stenotrophomonas maltophilia
